# Supplementary material for: Gaining Insight into Teenagers’ Experiences of Pain after Laparoscopic Surgeries: A Prospective Study
Source: Children (Basel). 2024 Apr 20;11(4):493. doi: 10.3390/children11040493 (PMC11049025; doi:10.3390/children11040493)
Supplement: Supplementary file 1 [file children-11-00493-s001.zip]

Archive with 1 entries (1 files):
- children-2907386-supplementary.pdf
